# Supplementary material for: Expression Patterns of SMAD1–8 in the Peripheral Facial Nerve Following Compressive Nerve Injury or Axotomy
Source: Int J Mol Sci. 2025 Mar 4;26(5):2291. doi: 10.3390/ijms26052291 (PMC11900376; doi:10.3390/ijms26052291)
Supplement: Supplementary file 1 [file ijms-26-02291-s001.zip]

Archive with 1 entries (1 files):
- ijms-3440241-supplementary.pdf
